# Supplementary material for: Drop-off-reinitiation at the amino termini of nascent peptides and its regulation by IF3, EF-G, and RRF
Source: RNA. 2023 May;29(5):663–74. doi: 10.1261/rna.079447.122 (PMC10158994; doi:10.1261/rna.079447.122)
Supplement: Supplemental Material [file supp_079447.122_Supplemental_Table_S1.xls]

## Sheet: primers
Supplementary Table S1. List of RNAs and the corresponding primers.
Gm indicates 2'-O-methylguanosine.
RNA name	RNA sequence	Extension primer (forward)	Extension primer (reverse)	PCR primer (forward)	PCR primer (reverse)
dFx	GGAUCGAAAGAUUUCCGCAUCCCCGAAAGGGUACAUGGCGUUAGGU	GTAATACGACTCACTATAGGATCGAAAGATTTCCGC	ACCTAACGCCATGTACCCTTTCGGGGATGCGGAAATCTTTCGATCC	GGCGTAATACGACTCACTATAG	ACCTAACGCCATGTACCCT
tRNA,ini(CAU)	GGCGGGGUGGAGCAGCCUGGUAGCUCGUCGGGCUCAUAACCCGAAGAUCGUCGGUUCAAAUCCGGCCCCCGCAACCA	GTAATACGACTCACTATAGGCGGGGTGGAGCAGCCTGGTAGCTCGTCGGG	TGGTTGCGGGGGCCGGATTTGAACCGACGATCTTCGGGTT ATG AGCCCGACGAGCTACCAGG	GGCGTAATACGACTCACTATAG	TGmGTTGCGGGGGCCGGA
	For the synthesis of tRNAs with other anticodons, CAU indicated by red can be changed to arbitrary sequences, NNN.
mR1	GGGUUAACUUUAAGAAGGAGAAAAAC AUG UACUACGACUACUACGACAAGAAGGAUUAUAAGGAUGAUGAUGAUAAGUAAGCUUCG	TAATACGACTCACTATAGGGTTAACTTTAAGAAGGAGAAAAAC	CTTATAATCCTTCTTGTCGTAGTAGTCGTAGTA CAT GTTTTTCTCCTTCTTAAAGTTAAC	GGCGTAATACGACTCACTATAG	CGAAGCTTACTTATCATCATCATCCTTATAATCCTTCTTGTCGTAGTAGTC
	For the synthesis of mRNAs with other codons, AUG indicated by red can be changed to arbitrary sequences, NNN.
